# Supplementary material for: Screening of a Gossypol-Removing Yeast Strain and Characterization of Its Removal Mechanism
Source: Microorganisms. 2025 Sep 25;13(10):2251. doi: 10.3390/microorganisms13102251 (PMC12566322; doi:10.3390/microorganisms13102251)
Supplement: Supplementary file 1 [file microorganisms-13-02251-s001.zip]

Archive with 2 entries (2 files):
- ╕╜╝■▓─┴╧/26S rDNA target region.dna
- ╕╜╝■▓─┴╧/╨≥┴╨▒╚╢╘╜ß╣√.fasta
